# Supplementary material for: The Effect of Phosphorus Concentration on the Co-Production of Fucoxanthin and Fatty Acids in Conticribra weissflogii
Source: Mar Drugs. 2024 Nov 30;22(12):541. doi: 10.3390/md22120541 (PMC11678120; doi:10.3390/md22120541)
Supplement: Supplementary file 1 [file marinedrugs-22-00541-s001.zip]

Archive with 1 entries (1 files):
- marinedrugs-3321304-supplementary.pdf
